# Supplementary material for: A Simple and Scalable Assay for Multiplexed Flow Cytometric Profiling of Surface Markers on Small Extracellular Vesicles
Source: Cells. 2025 Jun 28;14(13):989. doi: 10.3390/cells14130989 (PMC12249355; doi:10.3390/cells14130989)
Supplement: Supplementary file 1 [file cells-14-00989-s001.zip]

Archive with 1 entries (1 files):
- cells-3700338-supplementary.pdf
